# Supplementary material for: Influence of the Carbon and Nitrogen Sources on Diabolican Production by the Marine Vibrio diabolicus Strain CNCM I-1629
Source: Polymers (Basel). 2022 May 13;14(10):1994. doi: 10.3390/polym14101994 (PMC9145141; doi:10.3390/polym14101994)
Supplement: Supplementary file 1 [file polymers-14-01994-s001.zip]

Archive with 2 entries (2 files):
- Supplementary data S1.pdf
- Supplementary data S2.pdf
